# Supplementary material for: Translational Regulation of Clock Genes BMAL1 and REV-ERBα by Polyamines
Source: Int J Mol Sci. 2021 Jan 28;22(3):1307. doi: 10.3390/ijms22031307 (PMC7865260; doi:10.3390/ijms22031307)
Supplement: Supplementary file 1 [file ijms-22-01307-s001.zip]

Archive with 2 entries (2 files):
- IJMS Supplementary material Table S1-210112.pdf
- Original Files of Western blot-210112.pptx
